# Supplementary material for: FGF8 induces bone and joint regeneration at digit amputation wounds in neonate mice
Source: Bone. Author manuscript; Available in PMC 2026 Mar 27. (PMC13029017; doi:10.1016/j.bone.2025.117663)
Supplement: Supplementary Table 2 [file NIHMS2155141-supplement-Supplementary_Table_2.xlsx]

## Sheet: FGF8_v_BSA_Fibroblast_DGEs
	p_val	avg_log2FC	pct.1	pct.2	p_val_adj
Minar2	1.94238e-10	-2.24802	0.008	0.031	4.41153e-06
Ppp2r2c	4.05126e-10	-2.02852	0.009	0.034	9.20122e-06
Pcsk9	2.08385e-11	-2.01311	0.008	0.034	4.73284e-07
4930405N21Rik	1.66412e-06	-1.98499	0.005	0.019	0.0377954
Arfgef3	2.57113e-10	-1.83451	0.017	0.048	5.83954e-06
Xist	5.4713e-283	-1.72556	0.33	0.841	1.24264e-278
Gm16141	3.08582e-07	-1.72309	0.008	0.026	0.0070085
Wdr17	3.98486e-09	-1.66134	0.015	0.041	9.05042e-05
Gm56823	1.63669e-07	-1.63707	0.008	0.026	0.00371725
Lin7b	1.74677e-08	-1.59642	0.012	0.036	0.000396727
Duxbl1	3.16234e-07	-1.53753	0.008	0.026	0.00718232
Ppp1r26	1.17958e-06	-1.53753	0.008	0.025	0.0267905
Apc2	1.72195e-06	-1.53753	0.005	0.019	0.0391089
Gabra4	7.63473e-11	-1.51891	0.03	0.069	1.734e-06
Miat	2.13111e-17	-1.51839	0.036	0.093	4.84019e-13
Gpm6a	7.99164e-12	-1.4802	0.021	0.058	1.81506e-07
Cdk8	2.28725e-189	-1.45858	0.889	0.977	5.19481e-185
Otor	4.61176e-13	-1.43892	0.033	0.079	1.04742e-08
Gm41804	1.64738e-06	-1.43799	0.011	0.03	0.0374154
Scg3	2.08218e-11	-1.43617	0.025	0.063	4.72906e-07
Aldh3a1	1.46022e-11	-1.43238	0.025	0.063	3.31646e-07
Adamts19	7.37786e-30	-1.39669	0.101	0.217	1.67566e-25
Dpp4	6.08333e-20	-1.37543	0.081	0.164	1.38164e-15
Gm56815	4.06566e-19	-1.36955	0.049	0.118	9.23392e-15
Nat8l	1.23109e-06	-1.35856	0.008	0.025	0.0279606
Zfp459	3.19034e-08	-1.35467	0.014	0.039	0.00072459
Camk1d	7.34528e-166	-1.34608	1	1	1.66826e-161
Gm19951	1.50377e-95	-1.32056	0.52	0.772	3.41536e-91
Htr1f	4.80017e-09	-1.32011	0.062	0.108	0.000109022
Lrrn4cl	3.24214e-07	-1.29264	0.055	0.093	0.00736355
Slc27a6	3.74573e-09	-1.26843	0.034	0.071	8.5073e-05
Pamr1	1.0989e-43	-1.24926	0.201	0.371	2.49582e-39
Abca8a	1.56236e-18	-1.24878	0.075	0.153	3.54842e-14
Clec3b	5.03146e-80	-1.23687	0.383	0.65	1.14275e-75
Ooep	1.52042e-06	-1.22743	0.02	0.044	0.0345317
Cdk15	2.71896e-07	-1.22494	0.018	0.043	0.0061753
Sema3b	6.24373e-23	-1.20557	0.094	0.189	1.41808e-18
Chd5	8.46323e-08	-1.20107	0.026	0.056	0.00192217
Cxcl15	1.94164e-10	-1.19022	0.064	0.116	4.40984e-06
Coq8a	8.79862e-08	-1.18961	0.03	0.061	0.00199834
Cmss1	2.66311e-97	-1.187	1	1	6.04845e-93
Ehhadh	1.18024e-06	-1.17964	0.022	0.047	0.0268056
AI838599	1.36324e-11	-1.17786	0.029	0.069	3.09619e-07
Gm45871	1.80291e-07	-1.15789	0.022	0.049	0.00409478
Smco3	5.98177e-08	-1.1339	0.027	0.058	0.00135858
Hs3st5	6.98841e-08	-1.13297	0.061	0.103	0.00158721
Gm2a	8.22298e-66	-1.12884	0.212	0.444	1.8676e-61
Rassf2	8.37883e-25	-1.1282	0.104	0.21	1.903e-20
Creb3l3	4.60758e-07	-1.11903	0.03	0.059	0.0104647
Klc3	9.17833e-08	-1.11607	0.026	0.056	0.00208458
Man2b2	8.27332e-24	-1.11592	0.086	0.182	1.87904e-19
Qpct	7.1369e-66	-1.11477	0.294	0.535	1.62093e-61
Fgfr4	5.44592e-18	-1.10885	0.089	0.171	1.23688e-13
Ogn	1.1924e-80	-1.10769	0.449	0.708	2.70817e-76
Adarb2	1.99441e-07	-1.10305	0.032	0.064	0.0045297
Mmp27	4.0065e-10	-1.09459	0.039	0.08	9.09955e-06
Il11ra1	7.1494e-115	-1.094	0.456	0.778	1.62377e-110
Dynlt1a	2.1597e-06	-1.08467	0.036	0.065	0.0490512
Esr1	2.20956e-15	-1.08225	0.095	0.171	5.01835e-11
Gm46218	6.03208e-08	-1.07089	0.025	0.054	0.00137001
Atp1a2	1.13309e-08	-1.07026	0.03	0.064	0.000257348
Adamts16	7.56243e-07	-1.06805	0.046	0.08	0.0171758
Mapk4	3.98143e-08	-1.06436	0.04	0.076	0.000904261
Rnf182	1.12425e-06	-1.0618	0.017	0.04	0.025534
Galnt5	1.80197e-16	-1.0615	0.071	0.143	4.09264e-12
Gm17057	1.70363e-08	-1.0521	0.037	0.073	0.000386927
Efhc2	1.30889e-06	-1.04721	0.008	0.024	0.0297274
Glt8d2	4.4911e-32	-1.04596	0.14	0.276	1.02002e-27
Zfp951	2.1298e-09	-1.04197	0.054	0.098	4.8372e-05
Tsix	7.57352e-22	-1.03806	0.061	0.143	1.7201e-17
Cercam	7.57369e-58	-1.03247	0.297	0.512	1.72014e-53
Ago4	3.78844e-17	-1.02657	0.07	0.143	8.60431e-13
Ifi27l2a	1.73088e-20	-1.0263	0.439	0.548	3.93118e-16
Cyp4f13	1.73825e-06	-1.02247	0.035	0.065	0.0394792
Rassf4	8.79637e-10	-1.02007	0.037	0.078	1.99783e-05
Wnt2	1.23706e-07	-1.01949	0.061	0.101	0.00280961
Lrrn1	3.55217e-15	-1.01855	0.084	0.156	8.06769e-11
Hey2	8.44249e-09	-1.01617	0.055	0.098	0.000191746
Lars2	2.11362e-37	-1.01287	0.905	0.96	4.80046e-33
Ypel4	1.69742e-06	-1.01067	0.018	0.04	0.0385519
Kcnj8	4.50975e-07	-1.00656	0.033	0.064	0.0102425
Islr	1.78372e-101	-1.00479	0.416	0.737	4.05118e-97
Emilin3	3.03777e-10	-1.00181	0.03	0.068	6.89938e-06
4933431E20Rik	1.07234e-09	-1.00107	0.027	0.062	2.4355e-05
