# Supplementary material for: FGF8 induces bone and joint regeneration at digit amputation wounds in neonate mice
Source: Bone. Author manuscript; Available in PMC 2026 Mar 27. (PMC13029017; doi:10.1016/j.bone.2025.117663)
Supplement: Supplementary Table 1 [file NIHMS2155141-supplement-Supplementary_Table_1.xlsx]

## Sheet: FGF8_v_BSA_Fibroblast_DGEs
	p_val	avg_log2FC	pct.1	pct.2	p_val_adj
Mmp10	9.42433e-09	7.16117	0.019	0	0.000214045
Esm1	4.84151e-09	3.62234	0.025	0.002	0.00010996
Mmp3	3.60136e-184	3.59903	0.514	0.094	8.1794e-180
Il11	1.61376e-19	3.32854	0.105	0.033	3.66517e-15
Cstdc4	9.53761e-11	3.16687	0.036	0.006	2.16618e-06
Trbc2	1.10127e-17	2.97588	0.064	0.011	2.5012e-13
Cxcl3	4.40252e-08	2.93764	0.03	0.006	0.0009999
Prg4	1.09349e-196	2.90956	0.609	0.138	2.48353e-192
Hmga2	4.45994e-110	2.89706	0.507	0.2	1.01294e-105
Il1rl1	2.24219e-113	2.82694	0.378	0.078	5.09246e-109
Ccl20	1.77599e-06	2.69468	0.017	0.002	0.0403363
Ptprn	1.49343e-17	2.6372	0.068	0.013	3.39188e-13
Adam8	3.04923e-28	2.62234	0.113	0.023	6.92541e-24
Hmga1	1.72028e-47	2.60947	0.2	0.049	3.9071e-43
Abcb1a	6.82773e-13	2.59997	0.045	0.008	1.55071e-08
Il18rap	3.98418e-15	2.5374	0.05	0.007	9.04888e-11
Spp1	0	2.51369	0.767	0.136	0
Cxcl5	3.46535e-113	2.49621	0.503	0.172	7.8705e-109
Slco4a1	5.18733e-08	2.36936	0.032	0.008	0.00117815
Ereg	4.04972e-44	2.35643	0.238	0.082	9.19772e-40
Dusp9	1.96173e-12	2.33459	0.051	0.011	4.45548e-08
Hao1	5.40047e-07	2.31592	0.025	0.005	0.0122655
Gm47080	3.29653e-26	2.30563	0.099	0.018	7.48708e-22
Dlx2	1.40075e-06	2.30119	0.026	0.006	0.0318138
Upp1	2.31533e-17	2.24978	0.067	0.013	5.25857e-13
1700006J14Rik	3.85065e-12	2.24008	0.051	0.012	8.7456e-08
Fcgr2b	1.01385e-06	2.21736	0.035	0.012	0.0230266
Hmga1b	7.39041e-22	2.15496	0.091	0.02	1.67851e-17
Arhgap22	5.42962e-21	2.14789	0.114	0.036	1.23318e-16
Tnfsf11	5.19178e-43	2.12061	0.2	0.056	1.17916e-38
Cdkn2a	3.19613e-11	2.11922	0.068	0.024	7.25905e-07
Cdkn2b	6.63702e-17	2.0566	0.112	0.043	1.5074e-12
Timp1	2.66023e-171	2.03989	0.963	0.822	6.04191e-167
Plk1	1.03488e-49	2.01903	0.243	0.073	2.35041e-45
Meox1	8.808e-16	2.01382	0.084	0.026	2.00047e-11
Lcn2	2.63143e-14	1.98995	0.061	0.014	5.9765e-10
Acsbg1	2.13479e-09	1.96497	0.031	0.005	4.84854e-05
Arhgap8	8.03207e-18	1.9431	0.083	0.022	1.82424e-13
Chl1	1.38191e-77	1.94277	0.471	0.209	3.1386e-73
Gm16175	9.42162e-07	1.93906	0.032	0.009	0.0213984
Cxcl2	3.81155e-84	1.93795	0.349	0.089	8.65678e-80
H2ac24	4.48809e-29	1.85545	0.157	0.049	1.01934e-24
Etv4	1.55659e-34	1.81155	0.181	0.055	3.53532e-30
Ptgs2	6.74839e-44	1.81066	0.277	0.108	1.53269e-39
Cenpa	1.6492e-116	1.80007	0.47	0.135	3.74567e-112
Stfa3	8.31149e-12	1.79745	0.085	0.034	1.88771e-07
Ccl7	3.60332e-94	1.79237	0.564	0.258	8.18387e-90
Tmem74	1.75808e-07	1.7844	0.033	0.009	0.00399295
Parvb	1.82657e-25	1.78374	0.135	0.041	4.1485e-21
Sele	4.72322e-09	1.75793	0.035	0.008	0.000107274
Cd14	6.84895e-18	1.73216	0.145	0.063	1.55553e-13
Gtse1	2.16619e-16	1.73134	0.089	0.027	4.91985e-12
Notum	7.32552e-15	1.71608	0.115	0.049	1.66377e-10
Ret	1.62406e-06	1.71486	0.027	0.007	0.0368856
Ccl2	3.96674e-119	1.69376	0.52	0.169	9.00926e-115
Uox	4.24505e-18	1.69129	0.085	0.022	9.64136e-14
Ube2c	8.99428e-97	1.6808	0.426	0.126	2.04278e-92
S100a9	3.77303e-22	1.67851	0.114	0.033	8.56931e-18
Serpina3g	2.59556e-09	1.66142	0.053	0.018	5.89504e-05
Ank	1.94157e-25	1.64568	0.419	0.287	4.40969e-21
Kcnn4	1.17086e-22	1.63993	0.162	0.066	2.65925e-18
Cdc20	1.42039e-64	1.63911	0.338	0.117	3.22598e-60
Ccnb1	3.60049e-49	1.63711	0.261	0.085	8.17744e-45
Cda	2.08521e-24	1.63239	0.184	0.078	4.73592e-20
Inava	6.14078e-14	1.62767	0.075	0.023	1.39469e-09
1700031C06Rik	3.71905e-09	1.60996	0.063	0.025	8.4467e-05
Bub1b	4.37271e-37	1.60607	0.209	0.069	9.93129e-33
Cdca8	6.66661e-90	1.60349	0.42	0.134	1.51412e-85
Dnph1	1.56831e-24	1.59134	0.144	0.048	3.56194e-20
Birc5	3.61881e-133	1.58493	0.531	0.15	8.21905e-129
Hbegf	6.8975e-54	1.5778	0.38	0.174	1.56656e-49
Eif2s3y	1.43713e-91	1.57322	0.429	0.135	3.26401e-87
Tpx2	9.8113e-82	1.56722	0.409	0.139	2.22834e-77
H4c18	1.45354e-07	1.56681	0.043	0.015	0.00330127
Cstdc5	2.62135e-25	1.56631	0.175	0.068	5.95362e-21
Ctxnd1	1.30929e-28	1.56357	0.173	0.061	2.97366e-24
Cxcl1	1.48497e-117	1.5607	0.654	0.301	3.37266e-113
Kif2c	1.88161e-33	1.55908	0.179	0.055	4.27352e-29
Ddx3y	1.8335e-114	1.55327	0.521	0.175	4.16424e-110
Gm8251	5.3848e-11	1.55156	0.064	0.022	1.223e-06
Aurka	4.45628e-33	1.53928	0.198	0.069	1.01211e-28
Areg	1.50923e-10	1.53153	0.056	0.017	3.42777e-06
Gprc5a	5.54642e-11	1.52917	0.072	0.027	1.2597e-06
Uty	1.39995e-62	1.52313	0.34	0.119	3.17957e-58
Acat3	1.73604e-08	1.52252	0.064	0.027	0.00039429
Il4ra	3.76887e-41	1.52193	0.317	0.15	8.55986e-37
Ass1	8.80611e-25	1.51974	0.281	0.163	2.00004e-20
Kdm5d	2.90757e-19	1.51692	0.115	0.039	6.60367e-15
S100a8	4.15446e-18	1.51578	0.116	0.042	9.4356e-14
Gm20560	9.28423e-14	1.50785	0.094	0.036	2.10863e-09
Hmmr	2.60695e-73	1.50251	0.356	0.11	5.92091e-69
Pimreg	5.75028e-35	1.48944	0.199	0.065	1.306e-30
Kif20a	2.44227e-37	1.488	0.226	0.081	5.54688e-33
Pbld1	7.66216e-12	1.488	0.074	0.027	1.74023e-07
Bub1	4.29403e-45	1.48721	0.261	0.091	9.7526e-41
Fosl1	1.16044e-45	1.48484	0.31	0.131	2.63558e-41
Plau	8.02794e-20	1.4727	0.161	0.071	1.82331e-15
Cdca3	6.83741e-89	1.46325	0.424	0.135	1.55291e-84
Gjb3	5.65774e-16	1.45956	0.112	0.044	1.28499e-11
AI506816	1.21854e-77	1.45685	0.491	0.234	2.76755e-73
Mt2	5.63204e-82	1.44909	0.645	0.374	1.27915e-77
Spdl1	1.70691e-32	1.44835	0.204	0.074	3.87673e-28
Rrm2	1.38002e-76	1.43813	0.47	0.205	3.13429e-72
Ccna2	8.40101e-53	1.43518	0.304	0.107	1.90804e-48
Cdc25c	1.47916e-22	1.43135	0.14	0.049	3.35947e-18
Prkg2	4.16769e-23	1.41506	0.213	0.104	9.46566e-19
Ccnb2	7.7429e-76	1.40857	0.389	0.131	1.75857e-71
Dyrk3	7.0145e-07	1.40196	0.043	0.016	0.0159313
Aurkb	2.09244e-29	1.40192	0.208	0.084	4.75236e-25
F3	4.81825e-20	1.38992	0.167	0.075	1.09432e-15
Gm49890	2.12044e-25	1.38772	0.208	0.094	4.81594e-21
Cxcr6	9.1848e-07	1.38674	0.037	0.013	0.0208605
Gas2l3	9.4431e-22	1.37879	0.15	0.058	2.14472e-17
Ccnd1	9.49307e-39	1.37867	0.687	0.572	2.15607e-34
Anln	2.24778e-70	1.37178	0.366	0.122	5.10516e-66
Nek2	4.29213e-22	1.36936	0.138	0.049	9.74828e-18
Cenpe	1.6648e-56	1.36828	0.311	0.107	3.78109e-52
H4c9	2.99399e-32	1.35416	0.218	0.084	6.79994e-28
Pttg1	2.25769e-74	1.34937	0.426	0.168	5.12767e-70
Kif22	3.68171e-37	1.33741	0.249	0.098	8.3619e-33
Cenpf	1.62024e-74	1.33726	0.371	0.119	3.67989e-70
Thbs4	6.33771e-67	1.33191	0.576	0.304	1.43942e-62
Kif4	3.80813e-40	1.33172	0.244	0.087	8.64903e-36
Ptpn22	1.13718e-07	1.32839	0.054	0.022	0.00258275
Dlgap5	2.14863e-32	1.32064	0.205	0.075	4.87996e-28
Cdk1	9.93009e-86	1.32014	0.486	0.191	2.25532e-81
Tacc3	8.86938e-45	1.30609	0.325	0.143	2.01441e-40
Has1	2.16055e-34	1.30549	0.283	0.133	4.90703e-30
Foxc2	6.08562e-11	1.28878	0.089	0.038	1.38217e-06
Steap1	2.74166e-27	1.28672	0.179	0.066	6.22686e-23
Nuf2	8.79166e-38	1.27743	0.236	0.086	1.99676e-33
Spc24	1.03171e-85	1.2653	0.476	0.181	2.34323e-81
Emb	9.47451e-23	1.25828	0.184	0.08	2.15185e-18
Cep55	3.97452e-27	1.25792	0.185	0.071	9.02692e-23
Dapl1	8.02739e-07	1.25689	0.033	0.01	0.0182318
Tgm1	3.67416e-07	1.25583	0.042	0.015	0.00834475
Errfi1	1.29257e-77	1.25573	0.708	0.495	2.93569e-73
Top2a	3.14621e-78	1.25069	0.477	0.198	7.14566e-74
Prc1	2.20202e-68	1.24945	0.438	0.184	5.00122e-64
Spink6	5.13958e-17	1.24601	0.132	0.056	1.1673e-12
Pcdh15	5.69332e-07	1.24595	0.12	0.076	0.0129307
Gm37982	5.20122e-09	1.24406	0.104	0.056	0.00011813
Asf1b	1.49701e-36	1.24141	0.234	0.086	3.4e-32
Tk1	6.99092e-71	1.23932	0.415	0.157	1.58778e-66
Spag5	5.6879e-18	1.23757	0.129	0.051	1.29184e-13
Nek10	2.40717e-07	1.23726	0.064	0.03	0.00546717
Nfkb1	2.60016e-54	1.23303	0.821	0.749	5.90549e-50
E2f8	1.12146e-18	1.22662	0.136	0.054	2.54705e-14
Kpna2	5.0918e-18	1.22319	0.185	0.094	1.15645e-13
Pak1	1.36036e-50	1.21798	0.458	0.251	3.08966e-46
Las1l	1.00221e-23	1.21454	0.369	0.247	2.27622e-19
Knstrn	7.0279e-40	1.21374	0.271	0.107	1.59618e-35
Gm26885	2.32599e-07	1.21362	0.101	0.059	0.00528278
Nes	4.93349e-19	1.20993	0.242	0.14	1.12049e-14
Ptgs2os	1.10081e-07	1.2097	0.059	0.026	0.00250016
Ube2t	3.28362e-15	1.20907	0.108	0.042	7.45775e-11
Lrp8	3.50226e-12	1.20574	0.106	0.048	7.95433e-08
Gm47271	6.39717e-09	1.20514	0.108	0.059	0.000145293
Lgi2	6.00346e-07	1.20394	0.062	0.03	0.0136351
Alcam	1.54807e-48	1.20226	0.425	0.223	3.51597e-44
Cdkn3	7.84548e-33	1.19956	0.268	0.124	1.78187e-28
Incenp	1.16267e-25	1.19891	0.245	0.123	2.64065e-21
Trip13	3.62704e-25	1.19751	0.211	0.096	8.23774e-21
Tuba4a	8.14147e-12	1.19658	0.101	0.045	1.84909e-07
Ncapg	1.06354e-27	1.19495	0.206	0.085	2.41552e-23
Pclaf	7.01367e-102	1.19384	0.521	0.189	1.59295e-97
Hmga2-ps1	1.69497e-13	1.19248	0.149	0.078	3.84962e-09
Cx3cl1	1.2617e-06	1.19088	0.055	0.025	0.0286558
H2bc9	8.68792e-07	1.18921	0.052	0.023	0.019732
Kif23	1.44441e-38	1.18898	0.279	0.117	3.28054e-34
Inhba	2.78324e-15	1.18861	0.431	0.318	6.32129e-11
Shcbp1	3.69594e-32	1.18854	0.235	0.096	8.39422e-28
Neto2	2.91087e-14	1.18836	0.204	0.121	6.61117e-10
Cxcl14	1.41803e-19	1.18641	0.696	0.597	3.22063e-15
Pvr	9.77041e-21	1.18344	0.208	0.105	2.21905e-16
Parpbp	8.73595e-17	1.18341	0.149	0.069	1.98411e-12
Mki67	1.55524e-90	1.1801	0.448	0.148	3.53226e-86
Pbk	1.00929e-33	1.17943	0.227	0.086	2.29229e-29
Depdc1a	7.91363e-34	1.1758	0.215	0.078	1.79734e-29
Serpina3n	3.39222e-08	1.17497	0.242	0.185	0.00077044
Cks2	1.08035e-86	1.17445	0.651	0.375	2.45369e-82
8030451A03Rik	2.1177e-10	1.17306	0.178	0.113	4.80971e-06
Sema7a	9.20404e-10	1.17244	0.096	0.047	2.09042e-05
Tm4sf1	3.40135e-49	1.16782	0.871	0.776	7.72514e-45
Troap	1.98266e-13	1.16599	0.108	0.046	4.50301e-09
Smc2	4.46173e-73	1.16406	0.589	0.333	1.01335e-68
Eme1	3.59563e-09	1.16132	0.078	0.035	8.16641e-05
H2ax	1.98411e-49	1.15773	0.592	0.399	4.5063e-45
Lmnb1	2.09313e-68	1.15064	0.536	0.283	4.75392e-64
H3c4	7.17213e-08	1.14919	0.067	0.03	0.00162893
Mis18bp1	4.67246e-21	1.14892	0.184	0.084	1.06121e-16
Nfkbia	3.46277e-78	1.14841	0.887	0.786	7.86465e-74
Tpm3-rs7	1.04146e-40	1.14818	0.384	0.209	2.36536e-36
Knl1	7.15436e-40	1.14538	0.272	0.108	1.6249e-35
Sbno2	2.78922e-42	1.1448	0.447	0.263	6.33489e-38
Hk2	5.14364e-32	1.1437	0.342	0.188	1.16822e-27
Plac8	2.73396e-08	1.14296	0.122	0.072	0.000620936
Tubb4b	6.33609e-84	1.14267	0.799	0.632	1.43905e-79
Rangap1	2.43234e-55	1.14254	0.449	0.232	5.52433e-51
Slc39a14	5.35351e-56	1.13915	0.627	0.434	1.21589e-51
Chd7	3.16094e-11	1.13816	0.093	0.041	7.17913e-07
Lyar	4.04849e-72	1.13089	0.718	0.524	9.19494e-68
Tuba1c	1.22628e-64	1.12839	0.68	0.476	2.78513e-60
Dbf4	5.54427e-30	1.12121	0.302	0.163	1.25921e-25
S100a3	4.23479e-42	1.1197	0.288	0.119	9.61806e-38
Hsd11b1	5.37754e-10	1.11579	0.149	0.089	1.22135e-05
Fst	1.70984e-71	1.11572	0.64	0.39	3.8834e-67
Prr11	2.81727e-17	1.1122	0.128	0.051	6.39858e-13
Ddx39a	1.72344e-63	1.11052	0.652	0.46	3.91427e-59
Iqgap3	8.02125e-19	1.10702	0.135	0.053	1.82179e-14
Diaph3	1.4454e-72	1.10605	0.45	0.177	3.28279e-68
Kif15	8.78325e-36	1.10094	0.241	0.091	1.99485e-31
Fbxo5	9.34303e-20	1.09995	0.173	0.079	2.12199e-15
Kif11	1.04993e-27	1.09948	0.225	0.099	2.38461e-23
Cdca2	2.08392e-16	1.09859	0.146	0.066	4.733e-12
Ier3	1.22844e-92	1.09824	0.842	0.646	2.79004e-88
Sgo2a	1.16031e-25	1.09774	0.224	0.103	2.6353e-21
Sod3	1.01033e-35	1.09693	0.397	0.226	2.29467e-31
Asns	5.51285e-28	1.09463	0.292	0.157	1.25208e-23
Kcnip4	2.69444e-08	1.09344	0.07	0.031	0.000611962
Foxm1	1.93513e-20	1.09265	0.186	0.087	4.39506e-16
Gm15726	1.45131e-09	1.09133	0.154	0.094	3.29621e-05
Cebpd	6.62094e-59	1.09012	0.669	0.478	1.50375e-54
Clspn	1.31034e-38	1.08798	0.316	0.146	2.97603e-34
Kifc1	8.37302e-18	1.08673	0.151	0.067	1.90168e-13
Mybl2	5.19356e-15	1.08383	0.126	0.055	1.17956e-10
Lrr1	2.20979e-10	1.08306	0.092	0.043	5.01888e-06
Cks1b	6.30216e-73	1.07348	0.796	0.649	1.43135e-68
Cip2a	3.78189e-31	1.07201	0.228	0.093	8.58943e-27
Spc25	1.34589e-27	1.07106	0.22	0.095	3.0568e-23
Pcolce2	8.29065e-22	1.07101	0.239	0.127	1.88297e-17
Gldc	3.42473e-09	1.07	0.097	0.05	7.77824e-05
Gm14636	4.828e-19	1.06954	0.242	0.138	1.09653e-14
Cadm1	7.47725e-09	1.06849	0.085	0.041	0.000169823
Arhgap11a	1.50321e-20	1.06793	0.201	0.099	3.41409e-16
Sapcd2	5.80495e-16	1.06749	0.106	0.039	1.31842e-11
Mt1	7.59187e-65	1.06738	0.771	0.583	1.72427e-60
Pdpn	8.66685e-56	1.06256	0.617	0.404	1.96841e-51
Pmf1	2.31517e-41	1.06042	0.396	0.214	5.2582e-37
Mad2l1	1.05231e-26	1.05989	0.26	0.129	2.39e-22
Prdm16	1.70972e-11	1.05695	0.125	0.064	3.88311e-07
Wdr62	1.86831e-09	1.0508	0.102	0.052	4.24331e-05
Rps18-ps6	6.64663e-149	1.04707	0.886	0.677	1.50958e-144
Krt35	5.26942e-10	1.04313	0.064	0.024	1.19679e-05
Ercc1	4.12948e-65	1.04284	0.714	0.527	9.37889e-61
H2ac13	1.37467e-10	1.04234	0.069	0.025	3.12215e-06
Pim3	1.40276e-24	1.04231	0.295	0.169	3.18594e-20
Csrnp1	1.84226e-20	1.03996	0.238	0.129	4.18413e-16
Dusp5	1.32146e-11	1.03926	0.142	0.077	3.00131e-07
Oip5	2.78622e-09	1.03815	0.083	0.038	6.32806e-05
Tnfaip3	6.24569e-32	1.03749	0.374	0.214	1.41852e-27
Nfkbiz	9.86849e-62	1.03243	0.577	0.34	2.24133e-57
Aspm	7.42615e-31	1.03145	0.214	0.083	1.68663e-26
Noct	1.53498e-24	1.03019	0.33	0.2	3.48624e-20
Ncapd2	4.03463e-25	1.02647	0.205	0.09	9.16345e-21
Kif14	5.3983e-12	1.02522	0.124	0.062	1.22606e-07
Cenpm	2.69963e-41	1.02271	0.334	0.152	6.13141e-37
Zbtb46	3.97118e-09	1.02167	0.093	0.046	9.01934e-05
Hrob	1.70401e-06	1.02066	0.069	0.036	0.0387015
Ran	4.58779e-115	1.01875	0.986	0.955	1.04198e-110
Ckap2l	3.51197e-35	1.01831	0.262	0.108	7.9764e-31
Pde4d	1.13779e-113	1.01493	0.941	0.903	2.58414e-109
Slc16a1	2.78816e-25	1.01473	0.34	0.212	6.33246e-21
Dok1	2.5776e-19	1.01469	0.332	0.224	5.85425e-15
Cdca5	2.00091e-10	1.01426	0.095	0.044	4.54446e-06
Spock3	4.26255e-10	1.01327	0.083	0.037	9.6811e-06
Gm17056	6.5538e-09	1.01255	0.11	0.06	0.00014885
D17H6S56E-5	2.39547e-33	1.00696	0.327	0.171	5.44059e-29
Tubb6	7.36993e-68	1.0057	0.709	0.512	1.67386e-63
3300005D01Rik	4.01107e-11	1.00453	0.106	0.051	9.10994e-07
